# Supplementary material for: Ultramicroporous Ionic Liquid-Supported Aerogel Composites
Source: Nanomaterials (Basel). 2025 Mar 31;15(7):526. doi: 10.3390/nano15070526 (PMC11990487; doi:10.3390/nano15070526)
Supplement: Supplementary file 1 [file nanomaterials-15-00526-s001.zip]

Archive with 1 entries (1 files):
- nanomaterials-3525228-supplementary.pdf
